# Supplementary material for: Risk factors associated with mortality in neonatal intrahepatic cholestasis caused by citrin deficiency (NICCD) and clinical implications
Source: BMC Pediatr. 2019 Jan 14;19:18. doi: 10.1186/s12887-018-1383-5 (PMC6330752; doi:10.1186/s12887-018-1383-5)
Supplement: Supplementary file 1 — Original data used for statistical analyses. (XLS 41 kb) [file 12887_2018_1383_MOESM1_ESM.xls]

## Sheet: Data
Original data used for statistical analyses
Patient ID	dead(1=died;2=alive without liver transplantation)	Age in days	wbc (*10^9/L)	rbc (*10^12/L)	plt (*10^9/L)	hb (g/L)	del4 (0=no mutation; 1=heterozygous mutation;2=homozygous mutation)	ins23 (0=no mutation; 1=heterozygous mutation;2=homozygous mutation)	ivs6 (0=no mutation; 1=heterozygous mutation;2=homozygous mutation)	ivs16ins (0=no mutation; 1=heterozygous mutation;2=homozygous mutation)	other (0=no mutation; 1=heterozygous mutation;2=homozygous mutation)	Total bilirubin (umol/L)	Direct biliruin (umol/L)	alt (IU/L)	ast (IU/L)	Gamma glutamyl transpeptidase (IU/L)	ggt>50 (1=yes;0=no)	Total bile acid (umol/L)	totalprotein (g/L)	albumin (g/L)	glucose (mmol/L)	Serum total cholestrol (mmol/L)	Serum Triglyceride (mmol/L)	afp (ng/ml)	bun (Urea, mmol/L)	crea (Creatinine, umol/L)	Secum lactic acid (mmol/L)	ammonia (umol/L)	Prothrombin time (s)	Prothrombin activity	International normalize ratio	aptt (s)	Fibroginen (g/L)	Thrombin time (s)	aminoacidemia (0=no; 1=yes)	Citrulline (umol/L)	Methionine (umol/L)	Tyrosine (umol/L)	Threonine (umol/L)	Infection (1=infection present; 0=infection absent)	nonformula(0=fed with breast milk or regular formula; 1=fed with MCT enriched lactose free formula)
1	0	118					1	1	0	0	0	64	33	18	75	113	1	168	56.2	34	2.7	3.76						93	20.5		1.81	43.3	0.75	19.8						1	0
2	0	181					1	1	0	0	0	63	43	17	70	105	1	216.5	44.5	30.3	1.8	2.83	1.36		2	21	2.14	119	18.2	57	1.51	42	1.9	21.3	1	171.6	265			1	0
3	0	47					2	0	0	0	0	190	85	58	174	247	1	297			3.3																			0	0
4	0	155					2	0	0	0	0	118.5	83.8	11	25	113	1	150.8	66.4	49.1	4.6	3.01	2.49		1.5	21	3.06	109	14.2	87	1.1	51.1	1.19	20.3	0					0	0
5	0	107					1	0	0	0	1	32.1	22.6	23	29	322	1	139.6	47.8	35.4	3.2	3.34	0.66		2.9	20		93	16.4	68	1.32	46.8	1.38	20.1	1	88.67	54.67	105.27	192	0	0
6	0	112	6				0	0	0	0	2	158.1	116.9	18	52	227	1	50.5	36.4	14.1	1.7	3.17	1.24		2.5	22	6.1	131	15.8	71	1.29	45.3	1.63	22.8	1	37.77				1	0
7	0	187					0	1	0	0	0	54.8	42.9	34	43	79	1	326.6			2.6	3.26	2.06				1.5	70	16	69	1.32	41.1	1.41	22	1	66.48	240.94			0	0
8	0	78					0	1	0	0	0	86.5	38.6	23	58	294	1	234.8	44.6	33.5	1.7	2.9	0.59												1					0	0
9	0	74					2	0	0	0	0	133.8	69	30	55	245.6	1	62.4	46.9	36.6	1.6	2.98	1.19	1210	2.9	20		63	19.9	51	1.64	60.7	0.89	26.8	1	150.26	253.45	123.69	142.43	1	0
10	0	127					1	0	0	0	1	158.5	60.9	26	78	154	1	286.1	53.9	36.4	2.5	4.48	1.83												1	169.7	85.88	183.09		0	0
11	0	219	5.1				1	0	0	0	0	42.7	29.4	27	44	162	1	134.1	59	43	1.2	3.31	1.14		3.5	20		74	6.5	68	1.31	42.2	1.97	20.2	1	151.19	150.66			1	0
12	0	78	6.4	4.12	201	102	1	0	0	0	0	69.4	54.3	38	46	104	1	84.3	49.4	39.5	5.01				2.8	20	2.1		12.3	113	0.93	23.3	1.88	17.6	0					1	1
13	0	138					1	0	0	0	1	189.5	69.8	12	91	62	1	234.5	56.9	39	3.3	2.5	1.99			20			12.4	108	0.95	32.4	2.05	16.4	1			131.62		1	0
14	0	40	9.3			104	1	1	0	0	0	88.6	72.2	41	70	404	1	111.2	57.5	41	4.4	3.52	1.56		2.4	20			11.8	119	0.9	41.6	2.75	17.9	0					0	0
15	0	96					0	0	0	0	2	57.3	42.84	57	112	173	1	177.9	42.2	27.2	1.6	3.35	1.16	22264	3.2	20	3	110	16	68	1.33	53.1	1.62	19.8	1	82.52				1	0
16	0	357					2	0	0	0	0	36.8	26.5	80	131	208	1	223.8	66.4	39.5	4.2	2.55	0.82			4.9	6.02	112	16.4			47.5		18.9	1					0	0
17	0	184	27.4	5.19	650	106	2	0	0	0	0	39.2	27.9	29	47	148	1	144.9	62.6	45.4	3.2				4	17									0					1	0
18	0	131	11.3	3.28	301	103	2	0	0	0	0	113.7	84.7	34	88	99	1	232.9	56.6	40.9	1.9	3.36	2.64	29300	2.2	23	1.7	67	17.4	60	1.48	54.7	1	21.9	1	119.94	60.9	175.6	85.37	0	0
19	0	90	16.1	4.2	440	123	0	0	0	0	2	161.1	100.4	20	69	313	1	331.5	52	36.7	3.1	4.94	2.04	1210	2	12	5.6	209	15.9	70	1.28	48.3	1.07	27.5	1	124.31			69.16	1	0
20	0	100	7.6	2.12	329	65	1	0	0	1	0	149.6	58	9	53	98	1	101.3	44.6	27.9	2.63	4.23	2.56	327.02				120	19.8		1.7	48.4	1.22	24.9	1					0	0
21	0	69	16.1	3.4	90	97	1	0	1	0	0	64.9	48.8	20		577	1	235	69.8	42.8	1.3	2.94	0.91						23.2	40	2.02	60	0.6	28.8	1	113.42	68.71	116.02	197.89	1	0
22	0	131	9		356	107	1	0	0	0	1	268.2	138.6	51	98	155	1		51.6	37.4	4.7	4.09	1.13	1040				64.2	15		1.26	44.1	1.28	23.3	1					0	0
23	0	66	10.8	3.24	580	101	2	0	0	0	0	131.7	80.7	39	88	323	1	60.3	70.4	40.1	1.9	4.32	1.28	1210	3.5	15	4.4	106	13.6	89	1.08	32.6	1.59	16.3	1	136.18			176.02	1	0
24	0	47	10.7	2.79	559	84	1	0	1	0	0	145.8	65.3	21	44	271	1	201.5	46.7	32.8	2.4	2.9	1	1210	2.8	13	4.1	60	22.1	42	1.97	69.5	0.61	27.5	1	250.15	79.09	78.49	221.59	0	0
25	0	232	13.9	3.41	382	107.4	1	0	0	0	0	121.3	87.5	40	144	138	1	162.2	55.9	38.1	1.9	3.21	0.9	27280	3.3	20		128	19.9	49	1.73	50.8	1.1	19.7	1	248.19	218.4	183.24	137	1	0
26	0	66	7.9	2.91	397	90	2	0	0	0	0	106.4	41.7	21	45	122	1	220.6	49.3	39.03	2	2.2	0.69	1210	3.8	15		68	14.9	76	1.2	48.2	1.52	18.2	1	98.87	75.51	158.68	93.75	0	1
27	0	47	10.6	2.78	827	87	2	0	0	0	0	204.4	144.6	21	140	247	1	247.7	47.5	33.4	1.8				3.1	12		187	18.4	54	1.54	54.7	0.92	22.3	1	181.08	68.77	98.62	114.64	1	0
28	0	66	13.4	3.25	347	96	0	1	0	0	1	203.24	128.84	30	95	243	1	305.9	49.4	36.2	1.2	5.07	1.63	1210	2.3	18		166	11.6	130	0.86	31.2	3.85	17.3	1	110.33	77.22	100.74	91.49	0	0
29	0						1	1	0	0	0																													0	0
30	0	150					1	0	1	0	0	238.3	105.4	34	170	240	1	248.7	43.7	32.2	3.92								13.4	99	1.01	34.4	1.54	19.4						0	0
31	0	73	11.7	3.24	578	93	2	0	0	0	0	241.1	187.7	37	60	158	1	216.9	42.7	32.4	0.8	4.52	1.2	1000	4.2	14	1.8	170	24.3	37	2.19	75.2	1.4	29	1	352.27	350.12	67.89	88.35	1	0
32	0	91	9.4	3.63	284	104	1	0	0	1	0	42.6	27.3	17	32	202	1	176.2	49.6	32.3	1.5	3.21	0.8	1210	4.51	9.3		81	16.8		1.34	60.9	0.71	26.6	1	52.6	196.5	25.99	167.46	0	0
33	0	56	9.2	3	366	90	1	0	0	1	0	168.5	59.5	13	64	263	1	326.2	38.6	26.3	1.5	2.92	1.41	1210	2.7	14		99	22.3	41	1.96	61.2	0.61	23.6	1	314.06	123.7	75.63	135.82	0	0
34	0	61	8.9		570	101	1	1	0	0	0	159	106.7	26	80	170	1	303	52.9	37.6	3.6	2.48	1.4	98220	3.7	103									1	150.38				0	1
35	0	56	13.48	2.87	562	102	0	0	0	0	2	174.1	96.8	18	85	235	1	252.4	40.2	29.8	4.9	4.32	1.21					60												0	0
36	0	107	10.5		445	69	1	0	0	0	1	241.6	161.5	462	657	254	1	135.9	47.5	30.1	3.4	3.85	2.01	50000			4.4	50.4	16.1		1.34	38.2	1.75	18						0	0
37	0	159	17.7	3.58	565	88	2	0	0	0	0	137.5	113	15	47	87	1	323.8	52.5	38.1	3.2	3.27	3.1	3495											1					0	0
38	0						0	0	0	2	0																													0	0
39	0	66	12	3.3	427	102	1	0	1	0	0	119.9	89	41	109	471	1	151.5	43.6	31.7				1210	3	21		148							1	196.57	67.2			1	0
40	0	583	6.2	3.08	92	88	2	0	0	0	0	37.5	26.7	42	170	642	1	104.4	52.3	34	4.8	2.34	1.56	1210		18.8		86	16	68	1.31	37.1	1.14	27.3	1	91.37	272.28	62.5	42.16	0	1
41	0	54	11.9	3.85	443	116	1	1	0	0	0	98.6	31	13	34	303	1	206	35.2	24.7	3.6	2.85	0.76	1210				90							1	67.23	52.51	83.11	215.75	0	0
42	1	592	14.5	3.89	132	104	2	0	0	0	0	3.8	2	45	47	45	0	44.1	55.7	32.6	4.53	1.82	2.38	130.2	4.3	14	2.1	89	12.4	116	0.92	35.9	4.03	18.2	0					1	0
43	0	80.8	3.64	3.69	104	101	1	0	1	0	0	51.1	14	64	136	249.3	1	76.8	38.4	3.7	2.49	1.01	1.6	2.1	20			14.2	47.1	84	1.13	1.38	20.2	27.5	1	54.52	47.12	53.44	123.3	0	0
44	0	84					1	0	0	0	1	103	82.1	17	53	179	1	243.6	44.6	31	1.3	4.13	2.59		1.5				15.8			39.9		20.3						1	0
45	0	81					1	0	0	0	0	101.2	75.5	51	56	373	1	142.8	48.6	35.8	3.3	6	1.01	60500				54	16	68	1.33	52.4	1.82	18.55	1	141.24	208.74	88.94	97.78	0	0
46	0	131	15.4			116	2	0	0	0	0	51	51	243	234	154	1	36	23	3.6	5.06	2.57	1.7	1.7	17			15	15			49		19.9	1	112.28				1	0
47	0	76	6.6	3.75	121	107	2	0	0	0	0	42.6	29.4	20	99	341	1	77.9	54.9	33.1	6.05	1.25	2.8	360.52		24		89	16.9		1.34	38.7		13.4						0	1
48	0	195					1	1	0	0	0																								1	44.03	323.74	285.96	74.12	0	0
49	1	143					2	0	0	0	0	101.3	55.1	51	118	231	1	93.3	37.8	20	5.05	3.09	0.7		2.67	18.1	2.49	133.8	12.9	92	1.19	55.7	1.46	20.9	1	78.7	56.6	202.3	378.6	1	0
50	1	280					1	0	0	1	0	334.2	175.1	47	98	32	0	78.1	58.4	37.4	3	1.79	1.23			20	5.2	200	27.1	34	2.37	62.8	1.03	28.8	1	37.42	102.69			1	1
51	1	168	10.39	1.54	90	49	1	0	0	1	0	57.5	42.8	23	64	110	1	85	54.3	38.1	2.1	1.62	0.84		1.5	23		113	17.1	61	1.42	48	1.12	19.8	1		122.09			1	1
52	1	197					1	0	1	0	0	33.5	22.5	12	57	95	1	414.4	48.2	32.8	2.5		2.37	1210		11	7.29	99	12.4	102	1.11	38.4	1.77	19.4	1					0	0
53	1	339					1	0	0	1	0	587.3	292.1	28	71	18	0	37.4	48.5	25.3	4.7	0.94	1.08	1210		8		198												1	1
54	1	188	7.8	2.92	90	99	1	1	0	0	0	197.8	152.4	63	116	81	1	202.9	48.5	32	1.2	4.02	0.79	286000	3.7	20		160	23.7	37	2.15	67.1	1.11	24.2	1	54.22	67.25	208.47		1	0
55	0	13					1	1	0	0	0	78.4	53.7	19	59	150	1	145.5	48.4	30.1	1.6	5.09	1.16	60500		15	4.3	73	13.4	92	1.06	33	2.99	14.3	1	253.13		258.09		1	0
56	0	26.6				1	0	1	0	0	0	14.6	37	68	180	57	1	45.4	32.4	2.3	2.69	1.09	1.2											15.6	1	60.56				1	0
57	0						0	0	0	0	1																														0
58	0						1	0	1	0	0																														0
59	1		8.5	3	112	100	1	1	0	0	0																														1
60	1	392	8.3	3.37	124	85	1	1	0	0	0	245.4	167.5	93	235	28	0	171.8	47.3	28.9	3.8	2.48	1.7	13831	2.4	10	2.8	145.7	23	38	2.06	63.7	1.67	20.3	1	39	811	340	78	1	0
61	0	215	3.3	2.21	60	70	0	0	0	1	1	185.7	83.4	44	138	33	0	176.8	51.8	35.1	3.5	2.25	0.96	34723	1.3	15	4.3	158	26.7	31	2.46	53.9	0.87	23	1	57.94	275.96	273.44	147.39	1	0
